# Supplementary material for: PROMPTa—A multifaceted assessment approach to develop writing skills
Source: PLoS One. 2025 Dec 2;20(12):e0337342. doi: 10.1371/journal.pone.0337342 (PMC12671783; doi:10.1371/journal.pone.0337342)
Supplement: S1 Data — (XLSX) [file pone.0337342.s001.xlsx]

## Sheet: Sheet1
					CONTROL GROUP																EXPERIMENTAL GROUP
	Student name	Pre Test	T1D1	T1D2	T1D3	T2D1	T2D2	T2D3	T3D1	T3D2	T3D3	Post Test				Student name	Pre Test	T1D1P1	T1D2M1	T1D3E1	T2D1P2	T2D2M2	T2D3E2	T3D1P3	T3D2M3	T3D3E3	Post Test
	1	11	12	12	13	11	12	13	10	11	11	12				1	12	14	16	15	15	17	18	15	19	20	18
	2	13	13	14	12	12	11	13	9	11	11	12				2	12	16	18	20	15	18	19	16	20	22	17
	3	12	12	12	13	11	12	11	8	10	9	10				3	13	15	18	19	16	20	20	16	21	20	17
	4	12	12	13	14	13	12	13	11	11	12	12				4	11	11	16	19	14	18	18	15	17	19	17
	5	10	11	9	10	9	10	11	8	10	11	13				5	10	13	18	18	13	15	18	15	17	18	15
	6	13	12	12	13	11	11	10	12	12	11	13				6	11	13	17	18	15	17	18	15	18	18	15
	7	13	13	13	12	12	13	13	11	12	11	13				7	13	12	15	15	11	13	16	14	18	20	13
	8	12	11	12	11	10	11	11	9	12	12	14				8	13	14	15	15	12	15	19	15	20	20	19
	9	14	13	13	12	11	12	13	10	11	11	13				9	12	10	11	10	9	11	10	11	10	10	10
	10	14	13	14	14	10	11	12	10	14	12	14				10	16	15	16	18	15	19	21	16	20	22	22
	11	14	12	12	14	12	13	12	11	10	12	14				11	14	16	18	20	15	19	22	17	20	22	18
	12	15	14	14	13	12	14	14	12	11	12	14				12	13	13	15	13	15	15	14	13	13	12	13
	13	14	13	12	14	11	13	11	13	14	13	14				13	12	11	10	10	13	10	10	14	9	10	15
	14	16	15	18	16	17	17	18	15	17	17	16				14	13	15	18	19	14	18	19	14	18	19	18
	15	13	12	11	13	12	13	13	12	11	11	13				15	14	16	18	20	15	19	21	16	18	20	20
	16	12	11	11	12	10	10	11	9	11	11	12				16	12	14	15	15	13	15	17	13	15	18	17
	17	13	13	14	11	12	12	11	10	11	11	13				17	14	16	18	18	16	18	18	14	14	20	19
	18	12	13	10	11	9	10	11	9	9	10	11				18	14	15	18	21	15	19	20	16	18	20	20
	19	13	11	13	12	11	13	11	10	11	11	13				19	16	16	20	22	15	18	20	15	19	20	21
	20	13	12	13	10	9	11	13	8	11	10	13				20	13	14	15	17	14	16	18	14	17	18	19
	21	13	13	12	13	11	12	12	10	10	11	14				21	14	14	15	16	12	15	18	14	18	19	19
	22	13	13	13	14	12	13	14	12	15	15	15				22	13	15	18	19	12	17	18	13	16	16	17
	23	13	12	12	11	11	11	12	9	10	10	13				23	12	13	15	17	12	15	15	13	15	18	18
	24	11	12	10	10	8	10	10	9	8	8	10				24	13	12	15	15	11	15	14	12	15	17	15
	25	12	13	12	11	9	11	10	8	10	9	11				25	14	16	18	19	14	17	18	13	19	19	18
	26	16	15	14	14	12	14	16	12	15	15	18				26	16	17	20	18	15	17	21	14	19	20	21
	27	11	10	12	13	10	11	11	9	10	9	11				27	13	13	15	18	12	15	18	14	20	20	13
	28	13	13	13	14	11	12	13	11	11	11	13				28	14	14	15	19	17	15	15	16	16	15	14
	29	13	15	14	15	13	14	14	12	13	12	13				29	13	17	18	17	12	15	18	14	19	20	18
	30	14	15	16	16	15	14	14	16	15	15	18				30	15	17	18	20	14	17	18	13	19	21	21
	31	10	11	10	10	9	10	10	8	8	9	10				31	13	12	15	17	12	15	15	12	17	19	18
	32	15	13	12	12	11	14	15	12	13	12	15				32	13	18	16	15	15	16	16	19	14	15	13
	33	13	12	12	11	12	14	10	9	10	9	12				33	14	17	14	15	14	15	14	13	11	12	14
	34	16	16	17	17	12	15	15	12	14	15	18				34	14	10	15	14	12	17	18	14	18	18	16
	35	13	13	11	12	10	13	13	10	12	12	13				35	15	15	20	18	13	18	20	16	20	19	19
	36	14	13	13	13	11	13	12	12	12	11	14				36	15	14	15	19	14	17	18	16	20	19	19
	37	16	15	17	18	13	15	15	15	16	18	20				37	14	16	18	20	15	18	20	16	19	21	19
	38	14	15	14	14	12	14	15	13	13	13	14				38	12	10	15	16	11	15	18	15	17	19	15
	39	16	15	14	15	14	15	15	13	13	13	16				39	11	12	15	15	12	14	15	13	16	18	11
	40	16	16	15	16	13	13	12	12	12	13	16				40	16	17	20	21	14	17	20	15	18	22	20
	41	14	14	14	16	13	13	13	12	13	12	14				41	14	15	16	25	20	15	15	13	12	13	12
	42	12	13	13	13	11	13	13	10	12	12	13				42	15	15	18	20	16	20	22	15	20	21	21
	43	13	13	16	15	12	14	14	13	12	13	14				43	16	18	20	21	17	20	22	15	22	22	22
	44	14	11	10	10	11	14	10	9	9	10	12				44	10	14	15	15	15	19	20	13	17	18	15
	45	17	16	17	17	14	13	15	13	15	14	17				45	12	16	18	17	14	16	19	13	19	18	15
	46	16	16	15	15	15	15	16	13	13	13	15				46	12	12	15	15	16	13	13	15	14	14	12
